# Supplementary material for: A risk assessment study of the occurrence and distribution of aflatoxigenic Aspergillus flavus and aflatoxin B1 in dairy cattle feeds in a central northern state, Nigeria
Source: Toxicol Rep. 2018 Aug 16;5:846–56. doi: 10.1016/j.toxrep.2018.08.011 (PMC6107895; doi:10.1016/j.toxrep.2018.08.011)
Supplement: Transparency document [file mmc1.zip]

Archive with 6 entries (6 files):
- coi_disclosure Dr GK Omeiza.pdf
- coi_disclosure Dr Ngoma.pdf
- coi_disclosure Prof Kabir.pdf
- coi_disclosure Prof Kwaga.pdf
- coi_disclosure Prof Kwanashie.pdf
- coi_disclosure Prof Mwanza.pdf
